# Supplementary material for: Identification of pyrogallol as a warhead in design of covalent inhibitors for the SARS-CoV-2 3CL protease
Source: Nat Commun. 2021 Jun 15;12:3623. doi: 10.1038/s41467-021-23751-3 (PMC8206078; doi:10.1038/s41467-021-23751-3)
Supplement: Supplementary file 4 — Source Data [file 41467_2021_23751_MOESM4_ESM.xlsx]

## Sheet: Fig.1b
	Inhibition of myricetin, dihydromyricetin, 3, 7, 9 and 10 against SARS-CoV-2 3CLpro
	myricetin	independent experiment 1			independent experiment 2			independent experiment 3
		concentration	inhibition ratio (%)		concentration	inhibition ratio (%)		concentration	inhibition ratio (%)
		(µM)	replicate 1	replicate 2	(µM)	replicate 1	replicate 2	(µM)	replicate 1	replicate 2
		0.0195312	3.94491	-0.35014	0.0195312	0.583567	4.29505	0.078125	9.54198	8.05653
		0.0390625	4.97199	2.77778	0.0390625	-2.49767	5.76564	0.15625	13.2556	22.6945
		0.078125	3.78151	11.4379	0.078125	5.13539	4.7619	0.3125	31.4215	27.0889
		0.15625	12.5817	25.7003	0.15625	19.8413	13.8422	0.625	44.1407	49.0922
		0.3125	27.521	22.2456	0.3125	25.7236	28.6181	1.25	65.587	69.9814
		0.625	49.253	51.6106	0.625	53.1979	55.789	2.5	85.4549	86.6928
		1.25	68.2773	67.8105	1.25	69.3277	66.4566	5	96.0697	97.1529
		2.5	83.7768	85.3875	2.5	83.8469	84.057	10	98.2051	98.7312
		5	97.1289	97.2456	5	97.1989	98.4594	20	97.8647	100.371
		10	99.4164	101.237	10	100.14	99.2063	40	98.7621	98.236	Mean	SD
	IC50 (µM)	0.6372			0.6141			0.639			0.6301	0.0138856
	dihydromyricetin	independent experiment 1			independent experiment 2			independent experiment 3
		concentration	inhibition ratio (%)		concentration	inhibition ratio (%)		concentration	inhibition ratio (%)
		(µM)	replicate 1	replicate 2	(µM)	replicate 1	replicate 2	(µM)	replicate 1	replicate 2
		0.0488281	-3.79877	-3.8501	0.0488281	-7.00719	-6.3655	0.078125	-5.20605	5.94482
		0.0976562	1.87372	1.59138	0.0976562	-1.28337	-2.90041	0.15625	3.3822	15.3296
		0.195312	6.018	12.1485	0.195312	2.92463	-1.23735	0.3125	13.0094	18.8965
		0.390625	14.9606	18.7852	0.390625	15.3543	16.7604	0.625	24.091	26.5151
		0.78125	39.3138	36.9516	0.78125	42.1822	40.27	1.25	45.1807	51.4487
		1.5625	58.9426	63.2171	1.5625	61.1361	59.2238	2.5	84.9706	77.2481
		3.125	82.7334	82.8459	3.125	81.1586	81.721	5	87.4986	92.5545
		6.25	94.9944	93.982	6.25	92.0135	92.8571	10	97.7837	96.2253
		12.5	98.4814	99.8875	12.5	95.5568	96.9629	20	99.5498	100.139
								40	98.7879	101.281	Mean	SD
	IC50 (µM)	1.106			1.134			1.169			1.13633	0.0315647
	3	independent experiment 1			independent experiment 2			independent experiment 3
		concentration	inhibition ratio (%)		concentration	inhibition ratio (%)		concentration	inhibition ratio (%)
		(µM)	replicate 1	replicate 2	(µM)	replicate 1	replicate 2	(µM)	replicate 1	replicate 2
		0.0195312	-8.33552	-0.22316	0.0195312	10.6065	4.6994	0.0195312	16.8453	3.88974
		0.0390625	1.82463	17.498	0.0390625	26.2799	14.0326	0.0390625	-2.17458	8.11639
		0.078125	16.8286	21.6724	0.078125	7.88921	11.7879	0.078125	23.9204	12.5268
		0.15625	28.3276	34.3135	0.15625	33.2502	26.5161	0.15625	27.5038	29.8928
		0.3125	43.0559	45.6944	0.3125	52.1134	49.9869	0.3125	41.6539	48.7289
		0.625	62.628	88.0677	0.625	66.1328	70.5435	0.625	76.0184	70.9648
		1.25	89.446	89.131	1.25	87.6346	90.3912	1.25	90.0766	96.2328
		2.5	96.2195	93.6991	2.5	91.612	94.723	2.5	91.2711	88.974
		5	96.7708	96.5345	5	95.7075	98.6217	5	94.5789	98.8974
		10	98.4642	106.34	10	98.1097	98.2673	10	98.1623	99.7243	Mean	SD
	IC50 (µM)	0.2986			0.3017			0.3076			0.302633	0.00457202
	7	independent experiment 1			independent experiment 2			independent experiment 3
		concentration	inhibition ratio (%)		concentration	inhibition ratio (%)		concentration	inhibition ratio (%)
		(µM)	replicate 1	replicate 2	(µM)	replicate 1	replicate 2	(µM)	replicate 1	replicate 2
		0.0244141	4.32261	5.53645	0.0244141	2.43442	4.86209	0.0244141
		0.0488281	8.15294	4.26866	0.0488281	5.23973	5.94106	0.0488281	4.26813	8.4426
		0.0976562	25.6675	25.1645	0.0976562	19.2384	20.5737	0.0976562	22.2906	26.7059
		0.195312	36.1924	37.1598	0.195312	40.3561	36.6469	0.195312	42.7616	41.718
		0.390625	54.6498	58.3645	0.390625	61.3749	61.0287	0.390625	62.6305	68.6915
		0.78125	84.2126	87.2694	0.78125	85.2621	82.2453	0.78125	84.8274	87.1555
		1.5625	97.0979	97.1366	1.5625	95.0049	95.3017	1.5625	98.9564	96.2671
		3.125	94.428	97.214	3.125	95.1533	97.725	3.125	101.365	97.2304
		6.25	98.1813	95.9371	6.25	99.0603	96.9832	6.25	92.2933	96.5079
		12.5	99.2648	97.717	12.5	91.4441	93.9664	12.5	96.0664	99.6387
		25	94.5827	99.3422	25	95.5984	95.2028	25	97.1903	98.7958
		50	95.5888	99.9226	50	96.093	99.456	50			Mean	SD
	IC50 (µM)	0.2722			0.2708			0.237			0.26	0.0199309
	9	independent experiment 1			independent experiment 2			independent experiment 3
		concentration	inhibition ratio (%)		concentration	inhibition ratio (%)		concentration	inhibition ratio (%)
		(µM)	replicate 1	replicate 2	(µM)	replicate 1	replicate 2	(µM)	replicate 1	replicate 2
		0.195312	7.90574	2.88864	0.195312	10.0896	5.32768	0.195312	8.1044	10.1648
		0.390625	5.4352	-0.836184	0.390625	8.01509	6.60066	0.390625	2.47253	9.89011
		0.78125	10.0722	11.7826	0.78125	10.5139	17.9632	0.78125	10.7601	10.4396
		1.5625	30.1786	34.5116	1.5625	25.4597	13.9085	1.5625	30.0366	23.8553
		3.125	57.6967	55.6062	3.125	52.9467	41.0655	3.125	47.3443	49.8626
		6.25	78.0692	77.499	6.25	74.9646	71.0514	6.25	71.0165	68.956
		12.5	88.1034	87.3812	12.5	91.702	88.5431	12.5	82.3718	80.6777
		25	96.0471	98.0236	25	94.5309	95.8982	25	94.185	94.2766
		50	99.4299	97.8335	50	98.8213	100.471	50	98.9011	98.5348	Mean	SD
	IC50 (µM)	2.697			3.327			3.357			3.127	0.372693
	10	independent experiment 1				independent experiment 2			independent experiment 3
		concentration	inhibition ratio (%)			concentration	inhibition ratio (%)		concentration	inhibition ratio (%)
		(µM)	replicate 1	replicate 2	replicate 3	(µM)	replicate 1	replicate 2	(µM)	replicate 1	replicate 2
		0.097656	-0.86896	-2.79938	-0.72663	5.16006	-2.38311	4.86209	0.097656	12.5578	5.09291
		0.195313	0.868961	2.79938	0.726635	-5.16006	2.38311	5.94106	0.195313	-12.5578	-5.09291
		0.390625	-1.14703	19.1291	14.9587	33.7315	21.81	20.5737	0.390625	25.7105	4.40468
		0.78125	-7.47306	33.9554	34.7532	24.4625	20.543	36.6469	0.78125	26.4375	19.8211
		1.5625	22.3497	44.0124	43.0719	54.3239	40.7542	61.0287	1.5625	38.4666	38.7474
		3.125	54.3274	71.3323	69.331	72.3364	65.4299	82.2453	3.125	65.3668	68.8231
		6.25	91.1018	93.9865	92.0321	91.6866	88.8386	95.3017	6.25	89.0945	81.4866
		12.5	98.123	100.674	98.3463	98.3755	97.7074	97.725	12.5	98.9425	99.9312
		25	99.4439	101.348	99.3485	100	100	96.9832	25	98.4798	98.8988
		50	99.6524	100.985	100.702	102.771	100.784	93.9664	50	100.991	98.6235
		100	100.695	99.4298	99.5991	101.624	99.819	95.2028	100	103.04	99.4494
		200	103.128	98.4966	99.549	99.14	102.112	99.456	200	97.885	99.5871	Mean	SD
	IC50 (µM)	1.996				1.59			1.927			1.83767	0.217243

## Sheet: Fig.1c
	Inhibition of myricetin, dihydromyricetin, 3, 7, 9 and 10 against replication of SARS-CoV-2 in Vero E6 cells
	compound
	myricetin	independent experiment 1				independent experiment 2				independent experiment 3				independent experiment 4				independent experiment 5				independent experiment 6
		concentration	inhibition ratio (%)			concentration	inhibition ratio (%)			concentration	inhibition ratio (%)			concentration	inhibition ratio (%)			concentration	inhibition ratio (%)			concentration	inhibition ratio (%)
		(µM)	replicate 1	replicate 2	replicate 3	(µM)	replicate 1	replicate 2	replicate 3	(µM)	replicate 1	replicate 2	replicate 3	(µM)	replicate 1	replicate 2	replicate 3	(µM)	replicate 1	replicate 2	replicate 3	(µM)	replicate 1	replicate 2	replicate 3
		100	99.8414	99.7758	99.684	100	98.7849	98.9587	98.9452	100	88.9604	89.0597	87.9479	100	93.616	93.3984	93.0246	100	95.0793	94.91	94.6229	100	96.3487	97.0415	96.9428
		33.3333	99.8881	99.871	99.8291	33.3333	93.8809	94.1219	94.0023	33.3333	65.5947	66.057	65.9487	33.3333	66.2635	65.8444	64.1031	33.3333	85.7513	92.7456	84.9636	33.3333	77.8785	77.9397	77.3738
		11.1111	64.8906	65.8425	67.5356	11.1111	46.6327	54.9821	56.1088	11.1111	42.4906	41.3432	43.3834	11.1111	43.8093	45.9759	47.8456	11.1111	24.2182	17.6228	20.7704	11.1111	52.0093	48.9816	45.9729
		3.7037	12.4171	-6.78557	5.9355	3.7037	23.7069	27.681	33.2909	3.7037	42.9773	40.4351	41.5369	3.7037	27.2124	23.7496	22.7303	3.7037	38.8201	36.5526	36.2195	3.7037	27.4125	25.7737	22.3558
		1.23457	28.3542	25.1026	29.81	1.23457	39.4528	37.5904	23.479	1.23457	41.2078	38.1712	39.4048	1.23457	54.8749	48.8597	47.303	1.23457	32.894	23.0765	24.0346	1.23457	22.8329	21.8187	16.0388
		0.411523	15.0454	2.64756	0.237874	0.411523	11.5333	13.64	4.15452	0.411523	17.1266	20.0032	16.9456	0.411523	37.0536	36.108	35.9192	0.411523	6.66877	4.59715	4.32745	0.411523	24.7141	19.9287	18.2674	Mean	SD
	EC50 (µM)	9.047				6.331				7.289				5.392				10.98				8.987				8.00433	2.05151
	dihydromyricetin	independent experiment 1				independent experiment 2				independent experiment 3				independent experiment 4				independent experiment 5				independent experiment 5
		concentration	inhibition ratio (%)			concentration	inhibition ratio (%)			concentration	inhibition ratio (%)			concentration	inhibition ratio (%)			concentration	inhibition ratio (%)			concentration	inhibition ratio (%)
		(µM)	replicate 1	replicate 2	replicate 3	(µM)	replicate 1	replicate 2	replicate 3	(µM)	replicate 1	replicate 2	replicate 3	(µM)	replicate 1	replicate 2	replicate 3	(µM)	replicate 1	replicate 2	replicate 3	(µM)	replicate 1	replicate 2	replicate 3
		100	98.7462	98.9483	98.8784	100	98.2218	98.7067	99.187	100	99.2809	99.2074	99.2549	100	94.1269	94.0578	93.7764	100	85.509	85.9619	87.6244	100	96.7222	96.8785	96.5208
		33.3333	85.4437	85.3972	86.1573	33.3333	80.7139	81.3084	80.9224	33.3333	89.8939	89.7711	89.7478	33.3333	73.8911	74.3516	73.1697	33.3333	76.7955	78.8783	82.0201	33.3333	82.3516	82.0795	84.6693
		11.1111	40.8451	40.1206	37.4403	11.1111	46.0369	39.0367	42.3824	11.1111	20.3216	16.8006	15.026	11.1111	42.6766	43.0445	41.6078	11.1111	59.6557	57.9984	63.1978	11.1111	47.2185	43.3356	40.5813
		3.7037	17.0554	24.632	18.8155	3.7037	-1.16321	7.49945	-6.33624	3.7037	9.91821	5.77155	1.66731	3.7037	27.7991	23.8192	23.0199	3.7037	8.44528	13.6306	13.7634	3.7037	-14.6922	-7.61208	0.575719
		1.23457	7.05974	20.2782	11.1047	1.23457	-4.5482	16.4962	0.706787	1.23457	17.0569	12.7426	10.3227	1.23457	-24.9025	-15.0235	-23.5012	1.23457	19.4564	21.9915	28.4621	1.23457	9.13789	12.5698	12.6407
		0.411523	-13.5166	-0.61823	-24.3215	0.411523	22.7997	33.0182	19.9836	0.411523	2.54857	-2.23788	-5.09136	0.411523	11.4781	7.98838	8.88655	0.411523	2.9919	-5.82998	6.61852	0.411523	17.8236	24.9349	26.4208	Mean	SD
	EC50 (µM)	12.26				14.02				17.57				13.9				9.943				13.65				13.5572	2.49752
	3	independent experiment 1				independent experiment 2				independent experiment 3				independent experiment 4				independent experiment 5				independent experiment 6
		concentration	inhibition ratio (%)			concentration	inhibition ratio (%)			concentration	inhibition ratio (%)			concentration	inhibition ratio (%)			concentration	inhibition ratio (%)			concentration	inhibition ratio (%)
		(µM)	replicate 1	replicate 2	replicate 3	(µM)	replicate 1	replicate 2	replicate 3	(µM)	replicate 1	replicate 2	replicate 3	(µM)	replicate 1	replicate 2	replicate 3	(µM)	replicate 1	replicate 2	replicate 3	(µM)	replicate 1	replicate 2	replicate 3
		100	93.4709	94.1815	94.3405	100	89.053	88.941	88.75	100	99.1807	99.2198	99.2053	100	97.819	98.0718	97.705	100	92.4272	91.6207	91.5246	100	92.2842	91.7833	91.8472
		33.3333	57.6173	54.2053	55.8656	33.3333	64.82	64.309	64.147	33.3333	94.5074	94.4527	94.4201	33.3333	81.8376	82.4633	81.7894	33.3333	53.6497	51.2104	51.6164	33.3333	54.874	57.0217	53.6867
		11.1111	57.9297	52.9964	59.5711	11.1111	58.874	58.448	57.813	11.1111	50.7723	54.01	52.3039	11.1111	30.8138	29.9257	23.7131	11.1111	55.2778	51.677	54.7319	11.1111	38.6488	34.164	32.6108
		3.7037	24.6436	34.8493	41.2237	3.7037	28.777	24.389	9.826	3.7037	24.4718	26.5215	22.8791	3.7037	15.3595	17.2039	12.5452	3.7037	2.56362	-0.137845	-4.65517	3.7037	27.1477	28.3725	27.3847
		1.23457	28.2903	27.8578	30.94	1.23457	33.197	32.744	30.788	1.23457	24.9406	25.2497	25.7123	1.23457	-20.4017	-11.2375	-26.8421	1.23457	3.46838	2.01908	-1.56715	1.23457	19.2949	18.3683	17.2902
		0.411523	16.8772	8.73359	-25.6108	0.411523	2.954	1.219	-0.995	0.411523	53.8387	53.9132	53.2905	0.411523	6.1046	2.34047	2.37765	0.411523	-35.9656	-43.8017	-35.0772	0.411523	47.4331	47.4321	48.6474	Mean	SD
	EC50 (µM)	9.628				10.1				7.792				16.52				19.2				12.32				12.5933	4.40918
	7	independent experiment 1				independent experiment 2				independent experiment 3				independent experiment 4				independent experiment 5				independent experiment 6
		concentration	inhibition ratio (%)			concentration	inhibition ratio (%)			concentration	inhibition ratio (%)			concentration	inhibition ratio (%)			concentration	inhibition ratio (%)			concentration	inhibition ratio (%)
		(µM)	replicate 1	replicate 2	replicate 3	(µM)	replicate 1	replicate 2	replicate 3	(µM)	replicate 1	replicate 2	replicate 3	(µM)	replicate 1	replicate 2	replicate 3	(µM)	replicate 1	replicate 2	replicate 3	(µM)	replicate 1	replicate 2	replicate 3
		100	98.3512	98.271	98.3997	100	99.5689	99.6034	99.5799	200	99.619	99.626	99.565	100	82.4268	82.1624	82.4032	100	89.3264	89.1192	88.1697	100	96.7643	97.0794	97.1362
		33.3333	75.1055	80.245	80.2337	33.3333	92.7286	92.9913	92.8665	100	96.188	95.986	95.948	33.3333	57.0399	55.8437	55.5707	33.3333	63.5617	61.4529	59.9435	33.3333	64.1847	64.9357	65.0728
		11.1111	40.7776	42.069	35.5715	11.1111	55.9842	53.4286	55.8046	50	75.679	73.921	74.205	11.1111	69.6854	70.6988	72.5765	11.1111	39.2277	35.4838	33.2726	11.1111	35.3246	35.7891	34.8929
		3.7037	41.6453	35.3037	37.4357	3.7037	13.0055	14.9724	15.1409	25	58.083	57.749	55.409	3.7037	-39.6604	-39.9698	-36.7488	3.7037	28.0539	21.6508	24.14	3.7037	35.4114	33.4525	32.4716
		1.23457	18.5858	24.7145	22.8554	1.23457	-26.4238	-10.121	-10.6421	12.5	45.746	45.804	44.82	1.23457	-24.3516	-25.0758	-22.8661	1.23457	29.0247	22.6176	20.8797	1.23457	47.5588	45.5504	45.7163
		0.411523	-12.734	-2.34884	-12.6101	0.411523	-0.831964	-6.62068	1.09433	6.25	21.811	15.067	12.154	0.411523	-72.3562	-60.9398	-65.0771	0.411523	3.82631	2.78811	0.696282	0.411523	41.56	39.2185	39.8898	Mean	SD
	EC50 (µM)	9.647				9.984				17.9				10.48				15.71				5.259				11.4967	4.5696
	9	independent experiment 1				independent experiment 3				independent experiment 3				independent experiment 4				independent experiment 5				independent experiment 6
		concentration	inhibition ratio (%)			concentration	inhibition ratio (%)			concentration	inhibition ratio (%)			concentration	inhibition ratio (%)			concentration	inhibition ratio (%)			concentration	inhibition ratio (%)
		(µM)	replicate 1	replicate 2	replicate 3	(µM)	replicate 1	replicate 2	replicate 3	(µM)	replicate 1	replicate 2	replicate 3	(µM)	replicate 1	replicate 2	replicate 3	(µM)	replicate 1	replicate 2	replicate 3	(µM)	replicate 1	replicate 2	replicate 3
		100	99.8456	99.8392	99.8382	100	95.8474	95.5805	95.223	100	99.4241	99.3486	99.4071	100	98.7085	98.2336	98.7744	100	84.8066	85.0044	85.3637	100	99.2908	99.2669	99.269
		33.3333	98.2425	98.1577	98.0849	33.3333	69.6847	72.8952	67.8001	33.3333	83.344	83.0123	83.2137	33.3333	98.7009	98.7711	98.6573	33.3333	98.6211	98.5343	98.5114	33.3333	98.4852	98.4069	98.3547
		11.1111	91.7504	91.5368	91.5875	11.1111	99.2559	99.2856	99.2699	11.1111	95.2719	95.3176	94.9428	11.1111	88.0706	89.3277	88.8465	11.1111	99.3545	99.3262	99.3824	11.1111	73.1741	72.8124	71.8298
		3.7037	47.3835	50.3597	41.6295	3.7037	99.4704	99.4773	99.4946	3.7037	38.1361	35.1615	34.2915	3.7037	56.572	58.1126	56.8611	3.7037	95.8403	96.0537	96.0553	3.7037	43.9942	42.1681	41.5146
		1.23457	-9.6691	-7.08418	-24.3961	1.23457	-5.27468	-3.54011	-2.62654	1.23457	2.61411	-4.16493	-5.07475	1.23457	22.2229	27.9149	26.6392	1.23457	5.58101	-9.00372	-10.31	1.23457	51.7949	50.367	51.5384
		0.411523	-1.76415	-47.9697	-31.4598	0.411523	10.5457	9.60047	3.75512	0.411523	-32.118	-40.4262	-41.9527	0.411523	21.3973	17.5241	21.6663	0.411523	-25.2341	-25.6065	-21.8584	0.411523	28.2345	29.8233	27.4615	Mean	SD
	EC50 (µM)	3.738				3.121				4.409				2.58				2.983				2.046				3.14617	0.83704
	10	independent experiment 1				independent experiment 2				independent experiment 3				independent experiment 4				independent experiment 5				independent experiment 6
		concentration	inhibition ratio (%)			concentration	inhibition ratio (%)			concentration	inhibition ratio (%)			concentration	inhibition ratio (%)			concentration	inhibition ratio (%)			concentration	inhibition ratio (%)
		(µM)	replicate 1	replicate 2	replicate 3	(µM)	replicate 1	replicate 2	replicate 3	(µM)	replicate 1	replicate 2	replicate 3	(µM)	replicate 1	replicate 2	replicate 3	(µM)	replicate 1	replicate 2	replicate 3	(µM)	replicate 1	replicate 2	replicate 3
		100	96.691	96.489	96.423	100	98.032	97.96	97.923	100	99.0895	99.0206	98.9867	100	95.6091	95.6184	95.5452	100	98.0274	98.0555	98.0597	100	98.7967	98.6851	98.6886
		33.3333	80.975	79.89	78.769	33.3333	85.408	85.367	85.416	33.3333	96.7199	96.6781	96.6937	33.3333	87.6439	88.0518	87.9386	33.3333	92.5842	92.2748	92.5697	33.3333	96.0524	95.9312	95.7114
		11.1111	61.949	58.799	58.836	11.1111	58.404	58.599	57.163	11.1111	67.4086	65.2533	65.4733	11.1111	62.9812	61.8155	63.5552	11.1111	61.9151	60.3369	61.6024	11.1111	72.3488	71.6504	72.102
		3.7037	18.109	14.98	12.733	3.7037	1.516	-1.196	-1.009	3.7037	12.0263	12.3793	10.3266	3.7037	30.7777	32.3736	33.486	3.7037	17.2534	15.3914	13.8344	3.7037	-0.190748	-2.28112	-0.980149
		1.23457	6.51	0.131	-6.121	1.23457	4.734	-4.579	-4.475	1.23457	5.80478	4.95375	9.15486	1.23457	11.2572	11.2425	12.9074	1.23457	23.7139	23.2361	23.1842	1.23457	18.9519	15.3784	14.2989
		0.411523	-3.089	-11.152	-7.531	0.411523	-8.291	-14.755	-22.528	0.411523	10.4828	9.74181	11.9699	0.411523	-2.5667	1.04453	1.52217	0.411523	0.550993	1.62645	-2.17745	0.411523	-2.5793	-0.521673	-1.41983	Mean	SD
	EC50 (µM)	9.935				10.36				8.401				6.993				8.24				10.24				9.02817	1.35802
	remisivir	independent experiment 1				independent experiment 2				independent experiment 3
		concentration	inhibition ratio (%)			concentration	inhibition ratio (%)			concentration	inhibition ratio (%)
		(µM)	replicate 1	replicate 2	replicate 3	(µM)	replicate 1	replicate 2	replicate 3	(µM)	replicate 1	replicate 2	replicate 3
		50	99.8914	99.8935	99.9173	50	99.9439	95.3392	99.3222	50	99.3454	99.4111	99.3495
		16.7	99.8449	99.8365	99.8386	16.7	99.8168	87.3149	99.72	16.7	99.3601	99.3487	99.3299
		5.55	82.7077	82.9175	83.2425	5.55	65.8712	61.8052	59.7347	5.55	92.3488	93.0093	92.7973
		1.85	-3.99035	-4.5543	-2.7501	1.85	-2.30649	38.9183	30.2285	1.85	41.3641	37.8365	41.82
		0.62	-8.69642	-7.00437	-4.00515	0.62	-13.2573	12.7759	23.142	0.62	7.62555	14.7249	12.0703
		0.21	87.09289*	88.32821*	88.61284*	0.21	-29.5776	-23.9706	-18.0206	0.21	0.674079	-3.13383	2.45975	Mean	SD
	EC50 (µM)	4.973				3.963				2.108				3.68133	1.45312

## Sheet: Fig.3a
	Mass spectrometry analysis for the SARS-CoV-2 3CLpro treated with DMSO or myricetin

## Sheet: Fig.3c-d
	The kinact and Ki values of myricetin binding with the SARS-CoV-2 3CLpro
	independent experiment 1									independent experiment 2								independent experiment 3
	concentration (µM)	Time(s)	LogKinase activity ( % control)							Time(s)	LogKinase activity ( % control)							Time(s)	LogKinase activity ( % control)
			0 μM	2.5 μM	5 μM	10 μM	20 μM	40 μM			0 μM	2.5 μM	5 μM	10 μM	20 μM	40 μM			0 μM	2.5 μM	5 μM	10 μM	20 μM	40 μM
	2.5	234	2	1.81075						234	2	1.76005						234	2	1.83169
		174	2	1.83174						174	2	1.85454						174	2	1.86731
		114	2	1.9234						114	2	1.88484						114	2	1.90263
		34	2	1.99518						34	2	1.98994						34	2	2.02296
	5	210			1.37729					210			1.36529					210			1.34693
		150			1.52879					150			1.52611					150			1.54235
		90			1.75206					90			1.71116					90			1.72685
		30			1.91638					30			1.85872					30			1.91747
	10	104				1.44493				104				1.42958				104				1.43068
		74				1.57473				74				1.61864				74				1.60519
		44				1.70876				44				1.74992				44				1.7114
		14				1.84616				14				1.85937				14				1.81897
	20	73					1.40839			73					1.40269			73					1.44762
		53					1.52417			53					1.56977			53					1.54409
		33					1.63077			33					1.66799			33					1.69098
		13					1.80644			13					1.746			13					1.77136
	40	73						1.02964		73						1.01748		73						1.07997
		53						1.2188		53						1.23516		53						1.24028
		33						1.34257		33						1.35511		33						1.39157
		13						1.52061		13						1.52684		13						1.54656
		Slope		-0.05876	-0.1841	-0.2675	-0.3902	-0.479		Slope	-0.06562	-0.1665	-0.2841	-0.3384	-0.4944			Slope	-0.05647	-0.1896	-0.2542	-0.3354	-0.4653
				0.05876	0.1841	0.2675	0.3902	0.479			0.06562	0.1665	0.2841	0.3384	0.4944				0.05647	0.1896	0.2542	0.3354	0.4653
		kinact	0.01113	(/s)						kinact	0.01145	(/s)						kinact	0.0105	(/s)
		KI	15.05	(μM)						KI	16.91	(μM)						KI	15.24	(μM)
		kinact/KI	739.535	M−1s−1						kinact/KI	677.114	M-1s-1						kinact/KI	688.976	M−1s−1
			Mean	SD
		kinact	0.0110267	0.000483356	(/s)
		KI	15.7333	1.02344	(μM)
		kinact/KI	701.875	33.1492	M−1s−1
			independent experiment 1	independent experiment 2	independent experiment 3
		Concentration	kobs (/s)
		2.5 µM	0.0009793	0.001094	0.0009411
		5 µM	0.003068	0.002776	0.00316
		10 µM	0.004459	0.004735	0.004237
		20 µM	0.006504	0.005641	0.00559
		40 µM	0.007983	0.00824	0.007755

## Sheet: Fig.3e-f, Supplementary Fig.3
	The half-life time of myricetin reacting with glutathione measured by MS
	Concentration of myricetin measured by MS
	Sample Name	Sample Type	Dilution Factor	Analyte Peak Area (counts)	Analyte Concentration (µM)	Analyte Retention Time (min)	Area Ratio	IS Peak Area (counts)	Use Record	Record Modified	Calculated Concentration (µM)	Accuracy (%)		Ln(%parent)	kpseudo1st	GSHt1/2 (min)
	Blank	Double Blank	1	307	0	0.794	3.14	98		0	N/A	N/A
	QC0	Blank	1	410	0	0.765	0.00216	189000		0	N/A	N/A
	C6	Standard	1	78900	5	0.778	0.453	174000	1	0	4.97	99.3
	C5	Standard	1	160000	10	0.771	0.967	165000	1	0	10.1	101
	C4	Standard	1	332000	20	0.776	2.04	163000	1	0	20.7	103
	C3	Standard	1	650000	40	0.776	3.8	171000	1	0	38.1	95.3
	C2	Standard	1	977000	60	0.773	6.16	159000	1	0	61.4	102
	C1	Standard	1	1940000	120	0.775	12	163000	1	0	119	99.1
	Blank	Double Blank	1	9000	0	0.746	98.1	91.8		0	N/A	N/A
	independent experiment 1
	YMS-0h-1	Unknown	1	631000	N/A	0.774	3.67	172000		0	36.9	N/A		4.59309	0.001475	469.831
	YMS-2h-1	Unknown	1	559000	N/A	0.776	3.29	170000		0	33.1	N/A		4.47194
	YMS-4h-1	Unknown	1	457000	N/A	0.774	2.73	168000		0	27.5	N/A		4.27047
	YMS-6h-1	Unknown	1	388000	N/A	0.777	2.38	163000		0	24.1	N/A		4.10679
	YMS-8h-1	Unknown	1	316000	N/A	0.771	1.9	166000		0	19.3	N/A		3.90153
	YMS-10h-1	Unknown	1	266000	N/A	0.778	1.59	167000		0	16.2	N/A		3.72928
	independent experiment 2
	YMS-0h-2	Unknown	1	618000	N/A	0.778	3.82	162000		0	38.3	N/A		4.57228	0.001311	528.604
	YMS-2h-2	Unknown	1	592000	N/A	0.777	3.74	158000		0	37.5	N/A		4.52929
	YMS-4h-2	Unknown	1	508000	N/A	0.773	3.02	168000		0	30.3	N/A		4.37627
	YMS-6h-2	Unknown	1	427000	N/A	0.774	2.64	162000		0	26.6	N/A		4.20257
	YMS-8h-2	Unknown	1	355000	N/A	0.774	2.03	175000		0	20.6	N/A		4.0179
	YMS-10h-2	Unknown	1	289000	N/A	0.778	1.77	164000		0	18	N/A		3.81221
	independent experiment 3
	YMS-0h-3	Unknown	1	667000	N/A	0.781	4.01	166000		0	40.2	N/A		4.64858	0.001403	493.942
	YMS-2h-3	Unknown	1	593000	N/A	0.778	3.5	170000		0	35.1	N/A		4.53098
	YMS-4h-3	Unknown	1	475000	N/A	0.774	2.91	163000		0	29.3	N/A		4.3091
	YMS-6h-3	Unknown	1	415000	N/A	0.778	2.43	171000		0	24.5	N/A		4.17407
	YMS-8h-3	Unknown	1	343000	N/A	0.775	2.05	168000		0	20.8	N/A		3.98352
	YMS-10h-3	Unknown	1	293000	N/A	0.775	1.71	171000		0	17.4	N/A		3.82596
															Mean	497.459
															SD	29.5442
	Concentration of myricetin-GSH adduct measured by MS
	Sample Name	Sample Type	Dilution Factor	Analyte Peak Area (counts)	Analyte Concentration (ng/mL)	Analyte Retention Time (min)	Area Ratio	IS Peak Area (counts)	Use Record	Record Modified	Calculated Concentration (ng/mL)	Accuracy (%)
	Blank	Unknown	1	771	N/A	0.698	0.51	1510		0	6.01	N/A
	QC0	Unknown	1	1530	N/A	0.705	0.00196	779000		0	< 0	N/A
	YMS-GSH-C6	Standard	1	76700	1.25	0.702	0.109	704000	1	0	1.24	99.3
	YMS-GSH-C5	Standard	1	154000	2.5	0.703	0.218	707000	1	0	2.54	101
	YMS-GSH-C4	Standard	1	317000	5	0.701	0.426	743000	1	0	5.01	100
	YMS-GSH-C3	Standard	1	615000	10	0.701	0.842	730000	1	0	9.95	99.5
	YMS-GSH-C2	Standard	1	1200000	20	0.704	1.69	707000	1	0	20.1	100
	YMS-GSH-C1	Standard	1	2460000	40	0.697	3.34	737000	1	0	39.6	99.1
	Blank	Double Blank	1	32100	0	0.698	19.3	1660		0	N/A	N/A
	independent experiment 1
	YMS-0h-1	Unknown	1	14200	N/A	0.701	0.0196	725000		0	0.18	N/A
	YMS-2h-1	Unknown	1	587000	N/A	0.702	0.816	719000		0	9.65	N/A
	YMS-4h-1	Unknown	1	916000	N/A	0.698	1.29	712000		0	15.2	N/A
	YMS-6h-1	Unknown	1	1210000	N/A	0.702	1.71	706000		0	20.3	N/A
	YMS-8h-1	Unknown	1	1470000	N/A	0.699	2.03	723000		0	24.1	N/A
	YMS-10h-1	Unknown	1	1680000	N/A	0.696	2.34	718000		0	27.8	N/A
	independent experiment 2
	YMS-0h-2	Unknown	1	10300	N/A	0.704	0.0147	705000		0	0.122	N/A
	YMS-2h-2	Unknown	1	547000	N/A	0.7	0.758	722000		0	8.96	N/A
	YMS-4h-2	Unknown	1	852000	N/A	0.697	1.24	689000		0	14.6	N/A
	YMS-6h-2	Unknown	1	1180000	N/A	0.7	1.65	717000		0	19.6	N/A
	YMS-8h-2	Unknown	1	1460000	N/A	0.7	2.04	716000		0	24.2	N/A
	YMS-10h-2	Unknown	1	1660000	N/A	0.697	2.41	692000		0	28.5	N/A
	independent experiment 3
	YMS-0h-3	Unknown	1	8620	N/A	0.702	0.0122	707000		0	0.0922	N/A
	YMS-2h-3	Unknown	1	551000	N/A	0.699	0.758	727000		0	8.96	N/A
	YMS-4h-3	Unknown	1	931000	N/A	0.698	1.31	714000		0	15.5	N/A
	YMS-6h-3	Unknown	1	1250000	N/A	0.699	1.74	717000		0	20.7	N/A
	YMS-8h-3	Unknown	1	1500000	N/A	0.695	2.08	722000		0	24.6	N/A
	YMS-10h-3	Unknown	1	1720000	N/A	0.702	2.4	717000		0	28.5	N/A

## Sheet: Supplementary Fig. 2
		concentration	inhibition ratio (%)
	myricetin (1)	200	100.737	101.588	103.743
		66.6667	103.856	105.047	103.006
		22.2222	103.346	104.537	102.779
		7.40741	101.531	102.609	103.289
		2.46914	105.104	104.367	103.8
		0.823045	101.191	104.48	102.495
		0.274348	102.325	101.191	100.964
		0.0914495	101.418	99.0926	102.722
	Dihydromyricetin (2)	200	96.2552	98.1796	99.4279
		66.6667	94.7469	98.1796	99.0638
		22.2222	95.423	96.2552	97.3474
		7.40741	100.156	98.1796	99.7399
		2.46914	97.3995	100.676	100.26
		0.823045	99.3759	101.508	101.092
		0.274348	98.2316	98.9078	100.26
		0.0914495	98.9078	100.572	101.196
	3	200	98.4917	100.052	95.8911
		66.6667	97.2434	97.6595	98.9598
		22.2222	97.3474	99.0638	96.8793
		7.40741	100.572	98.9598	98.4397
		2.46914	97.9716	98.8558	98.4397
		0.823045	98.2836	97.2954	98.0756
		0.274348	97.8675	95.9951	98.2316
		0.0914495	102.601	98.2836	97.2954
	4	300	95.4135	97.1265	99.6684
		100	104.089	106.355	107.184
		33.3333	102.1	103.537	104.31
		11.1111	100.939	101.547	103.813
		3.7037	97.4028	100.055	102.542
		1.23457	99.2264	99.8895	102.984
		0.411523	98.6185	99.8895	102.1
		0.137174	98.0107	99.5579	102.321
		0.0457247	99.3922	98.6738	104.089
	5	200	78.1429	77.7835	78.1943
		66.6667	89.0287	88.2585	84.9722
		22.2222	98.4253	97.7578	95.2418
		7.40741	105.922	105.203	100.736
		2.46914	106.692	107.463	103.406
		0.823045	104.228	103.663	100.531
		0.274348	104.844	106.179	104.228
		0.0914495	102.585	105.46	103.868
		0.0304832	104.998	107.463	103.766
	6	200	42.1976	39.1911	42.6271
		66.6667	50.4653	50.2505	53.8475
		22.2222	84.1804	79.9928	79.0802
		7.40741	91.5354	90.9986	91.6965
		2.46914	93.2534	89.6027	89.9248
		0.823045	91.8039	91.9112	92.7165
		0.274348	93.4681	92.126	93.3071
		0.0914495	95.2398	90.3006	91.7502
		0.0304832	97.0651	95.3472	96.2061
	7	200	88.1532	87.7237	86.7036
		66.6667	92.7165	93.5218	92.126
		22.2222	95.884	94.2734	93.5218
		7.40741	95.4009	94.0587	92.1797
		2.46914	96.3135	95.6156	93.2534
		0.823045	95.3472	92.2334	92.8776
		0.274348	96.0988	95.0787	93.6829
		0.0914495	96.9578	96.9041	97.1725
		0.0304832	97.602	98.5684	97.6557
	8	300	90.0122	89.4257	89.3768
		100	90.7943	91.2342	91.332
		33.3333	93.4338	90.5499	94.0204
		11.1111	93.8248	89.5723	91.332
		3.7037	94.4603	90.9409	94.4114
		1.23457	96.611	93.4827	94.9491
		0.411523	95.4868	94.7047	94.8513
		0.137174	97.442	91.7719	96.9043
		0.0457247	98.4684	96.9043	97.9308
	9	200	30.2703	27.715	31.4005
		66.6667	66.3391	66.8796	68.2064
		22.2222	77.4447	78.6241	80.6388
		7.40741	86.8305	86.0934	87.9115
		2.46914	93.8084	95.3317	96.1671
		0.823045	99.656	97.8378	96.6093
		0.274348	96.9042	96.5602	93.1204
		0.0914495	98.1327	97.3956	98.7224
		0.0304832	99.656	98.9681	99.9509
	10	300	80.1794	76.6925	77.6101
		100	79.9347	81.5253	83.8499
		33.3333	87.8874	91.4356	91.4967
		11.1111	92.4755	93.8825	93.0261
		3.7037	95.7178	98.8377	101.162
		1.23457	95.5343	98.7153	98.7765
		0.411523	99.5106	99.5106	101.04
		0.137174	99.6941	100.306	101.285
		0.0457247	101.346	101.958	102.141
	remisivir	300	42.4807	43.2336	43.126
		150	83.7247	84.1011	85.4454
		75	97.383	95.0708	98.7274
		37.5	102.707	103.352	97.8132
		18.75	101.362	100.126	95.6085
		9.375	103.244	98.6198	99.2113
		4.6875	100.126	103.513	104.159
		2.34375	99.5877	102.33	102.223

## Sheet: Supplementary Fig. 4
	The half-life time of N-Phenylacylamide reacting with glutathione measured by MS
	Sample Name	Sample Type	Dilution Factor	Analyte Peak Area (counts)	Analyte Concentration (µM)	Analyte Retention Time (min)	Area Ratio	IS Peak Area (counts)	Use Record	Record Modified	Calculated Concentration (µM)	Accuracy (%)		Ln(%parent)	kpseudo1st	GSHt1/2 (min)
	Blank	Double Blank	1	1090	0	0.914	4.59	236		0	N/A	N/A
	QC0	Blank	1	468	0	0.765	0.0084	55800		0	N/A	N/A
	PC-C6	Standard	1	217000	5	0.981	4.62	47000	1	0	4.84	96.9
	PC-C5	Standard	1	443000	10	0.982	9.53	46500	1	0	10.4	104
	PC-C4	Standard	1	857000	20	0.983	19.2	44600	1	0	21.5	107
	PC-C3	Standard	1	1650000	40	0.984	31.9	51700	1	0	36	90.1
	PC-C2	Standard	1	2740000	60	0.983	55.9	49000	1	0	63.4	106
	PC-C1	Standard	1	5170000	120	0.984	101	51400	1	0	115	95.5
	Blank	Blank	1	2430	0	0.987	10.5	232		0	N/A	N/A
	independent experiment 1
	PC-0min-1	Unknown	1	1870000	N/A	0.983	36.2	51700		0	40.9	N/A		4.65262	0.02117	32.735
	PC-20min-1	Unknown	1	1070000	N/A	0.983	23.5	45700		0	26.3	N/A		4.09434
	PC-30min-1	Unknown	1	921000	N/A	0.983	17.9	51300		0	20.1	N/A		3.94439
	PC-40min-1	Unknown	1	781000	N/A	0.985	16.2	48300		0	18	N/A		3.77951
	PC-60min-1	Unknown	1	524000	N/A	0.985	10.3	50900		0	11.3	N/A		3.38042
	PC-90min-1	Unknown	1	260000	N/A	0.985	4.93	52700		0	5.2	N/A		2.67961
	independent experiment 2
	PC-0min-2	Unknown	1	1770000	N/A	0.983	33.8	52400		0	38.2	N/A		4.59767	0.01952	35.502
	PC-20min-2	Unknown	1	1140000	N/A	0.983	24.4	46800		0	27.4	N/A		4.15771
	PC-30min-2	Unknown	1	1040000	N/A	0.982	19.9	52300		0	22.3	N/A		4.06591
	PC-40min-2	Unknown	1	762000	N/A	0.982	16.7	45700		0	18.6	N/A		3.75488
	PC-60min-2	Unknown	1	509000	N/A	0.984	10.6	47900		0	11.7	N/A		3.35138
	PC-90min-2	Unknown	1	312000	N/A	0.984	5.69	54800		0	6.07	N/A		2.86193
	independent experiment 3
	PC-0min-3	Unknown	1	1710000	N/A	0.981	33	51700		0	37.3	N/A		4.56318	0.0207	33.4783
	PC-20min-3	Unknown	1	1200000	N/A	0.981	23.3	51600		0	26.2	N/A		4.20901
	PC-30min-3	Unknown	1	1080000	N/A	0.982	20.6	52200		0	23.1	N/A		4.10365
	PC-40min-3	Unknown	1	789000	N/A	0.984	16.7	47400		0	18.6	N/A		3.7897
	PC-60min-3	Unknown	1	511000	N/A	0.985	10.4	49100		0	11.5	N/A		3.3553
	PC-90min-3	Unknown	1	277000	N/A	0.984	5.53	50000		0	5.89	N/A		2.74295
															Mean	33.9051
															SD	1.43206

## Sheet: Supplementary Fig. 5
	Selectivity evaluation of myricetin in HEK293T lysate by the gel-based competitive ABPP

## Sheet: Supplementary Fig.11b
	Inhibition of 4, 5, 6, and 8 against SARS-CoV-2 3CLpro
	4	independent experiment 1			independent experiment 2			independent experiment 3
		concentration	inhibition ratio (%)		concentration	inhibition ratio (%)		concentration	inhibition ratio (%)
		(µM)	replicate 1	replicate 2	(µM)	replicate 1	replicate 2	(µM)	replicate 1	replicate 2
		0.097656	8.23658	10.6313	0.097656	9.34004	10.6823	0.097656	21.6069	36.5835
		0.195313	19.5936	22.6052	0.195313	18.9038	14.7651	0.195313	10.3744	21.4314
		0.390625	31.3498	29.3178	0.390625	28.4116	28.0201	0.390625	23.947	35.2964
		0.78125	49.8186	53.6285	0.78125	53.3557	48.9374	0.78125	47.4064	51.7356
		1.5625	79.1364	70.3556	1.5625	66.1633	69.0157	1.5625	59.3409	70.4563
		3.125	89.7315	94.6299	3.125	87.3042	84.2841	3.125	77.5351	82.3323
		6.25	96.7344	99.5646	6.25	95.7494	89.821	6.25	92.3947	88.475
		12.5	105.225	101.669	12.5	93.0649	92.0582	12.5	94.3253	97.1334
		25	101.814	100.508	25	101.23	97.9306	25	102.048	99.3565
		50	103.919	102.431	50	104.251	102.181	50	101.17	99.5905	Mean	SD
	IC50 (µM)	0.6729			0.7854			0.7673			0.741867	0.0604086
	5	independent experiment 1			independent experiment 2			independent experiment 3
		concentration	inhibition ratio (%)		concentration	inhibition ratio (%)		concentration	inhibition ratio (%)
		(µM)	replicate 1	replicate 2	(µM)	replicate 1	replicate 2	(µM)	replicate 1	replicate 2
		0.048828			0.048828	-9.48582	-2.12766	0.048828
		0.097656	-7.51708	-3.18907	0.097656	-1.24113	-8.7766	0.097656	4.01267	14.0443
		0.195313	6.26424	-0.45558	0.195313	-0.88652	-10.195	0.195313	19.4298	8.97571
		0.390625	11.7312	-24.1458	0.390625	13.9184	1.32979	0.390625	28.0887	23.2313
		0.78125	37.6993	21.4123	0.78125	27.1277	18.7057	0.78125	39.9155	27.0327
		1.5625	44.8747	42.4829	1.5625	43.617	47.8723	1.5625	43.2946	51.0032
		3.125	64.4647	58.656	3.125	80.5851	69.3262	3.125	71.8057	63.0412
		6.25	75.5125	85.3075	6.25	86.4362	77.6596	6.25	74.4456	78.1415
		12.5	86.6743	86.5604	12.5	84.8404	84.4858	12.5	76.4519	75.0792
		25	98.9749	99.5444	25	90.9574	81.117	25	74.0232	86.0613
		50			50			50	85.5333	82.1542	Mean	SD
	IC50 (µM)	2.096			1.836			1.814			1.91533	0.156848
	6	independent experiment 1			independent experiment 2			independent experiment 3			independent experiment 4
		concentration	inhibition ratio (%)		concentration	inhibition ratio (%)		concentration	inhibition ratio (%)		concentration	inhibition ratio (%)
		(µM)	replicate 1	replicate 2	(µM)	replicate 1	replicate 2	(µM)	replicate 1	replicate 2	(µM)	replicate 1	replicate 2
		0.390625	11.5191	16.9906	0.390625	8.6999	5.08309	0.390625	2.75517	14.1515	0.390625	11.1111	11.4286
		0.78125	32.6854	30.4536	0.78125	8.89541	9.28641	0.78125	26.2993	23.2937	0.78125	29.418	27.1958
		1.5625	48.5241	35.5652	1.5625	36.7546	26.9795	1.5625	47.6519	42.7677	1.5625	48.5714	36.9312
		3.125	63.9309	63.0669	3.125	51.5151	58.1623	3.125	60.3006	54.4771	3.125	66.2434	53.3333
		6.25	64.0749	65.8747	6.25	77.1261	75.9531	6.25	71.6969	64.1202	6.25	67.09	71.6402
		12.5	81.8575	80.4896	12.5	91.3001	88.5631	12.5	78.5222	83.4064	12.5	89.5238	76.9312
		25	85.3132	87.545	25	94.1349	86.9013	25	88.0401	90.5448	25	96.0847	87.4074
		50	93.6645	93.4485	50	101.271	99.7067	50	89.1672	97.057	50	85.9259	94.6032
		100	94.7444	96.4723	100	99.8045	100.978	100	93.2999	89.7934	100	100.529	96.5079
		200	97.3362	97.8402	200	96.9697	98.1427	200	99.4364	97.8084	200	100.741	100	Mean	SD
	IC50 (µM)	2.234			2.795			2.476			2.276			2.44525	0.255958
	8	independent experiment 1			independent experiment 2			independent experiment 3
		concentration	inhibition ratio (%)		concentration	inhibition ratio (%)		concentration	inhibition ratio (%)
		(µM)	replicate 1	replicate 2	(µM)	replicate 1	replicate 2	(µM)	replicate 1	replicate 2
		0.78125	15.671	23.8095	0.78125	17.5931	16.7296	0.78125	17.8171	19.528
		1.5625	29.7403	27.8355	1.5625	20.3994	20.5613	1.5625	22.3599	28.4366
		3.125	33.0736	32.5108	3.125	31.7323	28.3864	3.125	35.8702	35.8112
		6.25	41.9913	40.9524	6.25	45.8716	47.8683	6.25	44.7788	42.6549
		12.5	59.1775	56.8831	12.5	67.6201	59.687	12.5	60.767	62.7139
		25	78.355	77.9221	25	76.5246	78.8991	25	84.6018	81.9469
		50	84.8052	87.2294	50	83.3243	87.3179	50	85.7817	88.0236
		100	87.3593	85.671	100	91.6892	89.0448	100	91.7404	96.9912
		200	99.6104	98.961	200	107.07	98.2191	200	101.003	102.124	Mean	SD
	IC50 (µM)	6.878			6.85			6.136			6.62133	0.420544

## Sheet: Supplementary Fig. 11c
	Inhibition of 4, 5, 6, and 8 against against replication of SARS-CoV-2 in Vero E6 cells
		compound
		4	independent experiment 1				independent experiment 2				independent experiment 3
			concentration	inhibition ratio (%)			concentration	inhibition ratio (%)			concentration	inhibition ratio (%)
			(µM)	replicate 1	replicate 2	replicate 3	(µM)	replicate 1	replicate 2	replicate 3	(µM)	replicate 1	replicate 2	replicate 3
			100	90.834	90.791	90.396	100	80.242	80.127	78.942	100	94.2634	93.8425	93.7029
			33.3333	34.386	34.903	33.374	33.3333	16.893	16.22	15.678	33.3333	24.8186	24.0726	17.53
			11.1111	-6.57	-13.836	-15.892	11.1111	12.902	6.668	5.983	11.1111	31.0401	27.1366	24.5234
			3.7037	7.979	2.585	2.396	3.7037	19.134	13.443	15.292	3.7037	-22.7696	-25.2823	-30.8386
			1.23457	21.921	23.296	23.031	1.23457	21.926	18.63	24.611	1.23457	-48.6984	-53.4697	-66.617
			0.411523	-0.726	-4.714	-2.142	0.411523	-19.922	-19.268	-23.526	0.411523	-55.5409	-68.8082	-80.0662	Mean	SD
		EC50 (µM)	41.96				60.05				47.6				51.005	12.7916
		5	independent experiment 1				independent experiment 2				independent experiment 4
			concentration	inhibition ratio (%)			concentration	inhibition ratio (%)			concentration	inhibition ratio (%)
			(µM)	replicate 1	replicate 2	replicate 3	(µM)	replicate 1	replicate 2	replicate 3	(µM)	replicate 1	replicate 2	replicate 3
			100	84.436	84.894	82.241	100	89.926	91.93	89.164	100	88.5526	87.7938	87.8289
			33.3333	52.148	64.756	51.401	33.3333	46.852	61.088	47.703	33.3333	49.2858	48.5882	48.5686
			11.1111	-2.796	0.7155	4.227	11.1111	7.978	29.098	-3.276	11.1111	10.7832	11.5112	1.63827
			3.7037	18.056	8.303	7.307	3.7037	16.097	8.397	4.863	3.7037	25.6922	17.7253	18.4655
			1.23457	8.438	-30.035	-13.701	1.23457	-1.626	1.285	-16.228	1.23457	23.6988	19.0782	21.656
			0.411523	-28.674	-25.089	-21.504	0.411523	-17.414	-23.344	-22.098	0.411523	22.0732	17.7292	14.3075	Mean	SD
		EC50 (µM)	32.06				31.02				33.45				31.54	0.735391
		6	independent experiment 1				independent experiment 2				independent experiment 3
			concentration	inhibition ratio (%)			concentration	inhibition ratio (%)			concentration	inhibition ratio (%)
			(µM)	replicate 1	replicate 2	replicate 3	(µM)	replicate 1	replicate 2	replicate 3	(µM)	replicate 1	replicate 2	replicate 3
			100	98.833	95.7336	99.607	100	99.987	99.985	99.987	100	99.992	99.991	99.989
			33.3333	98.7709	97.5897	99.331	33.3333	99.979	99.994	99.995	33.3333	99.379	99.372	99.452
			11.1111	77.542	64.3552	85.4428	11.1111	81.44	83.01	80.914	11.1111	79.888	70.175	77.58
			3.7037	19.602	14.0104	20.5178	3.7037	26.452	31.819	28.144	3.7037	0.994	-7.127	3.101
			1.23457	-1.64308	-20.8005	-24.7436	1.23457	18.11	5.75	11.612	1.23457	-4.043	-6.232	15.023
			0.411523	-15.2833	-56.6485	-35.855	0.411523	-22.878	-29.403	-16.801	0.411523	-1.667	-44.288	16.4	Mean	SD
		EC50 (µM)	7.074				5.505				10.1				7.55967	2.33568
		8	independent experiment 1				independent experiment 3				independent experiment 4
			concentration	inhibition ratio (%)			concentration	inhibition ratio (%)			concentration	inhibition ratio (%)
			(µM)	replicate 1	replicate 2	replicate 3	(µM)	replicate 1	replicate 2	replicate 3	(µM)	replicate 1	replicate 2	replicate 3
			100	95.9403	96.0155	95.9659	200	97.1478	96.8283	97.0181	100	78.7655	79.2101	80.3664
			33.3333	27.6472	37.2522	29.6231	100	99.557	99.5325	99.5125	33.3333	41.7656	41.1724	47.5296
			11.1111	-3.12814	17.6925	10.9434	50	93.3969	93.4615	93.068	11.1111	18.7474	22.9722	26.5794
			3.7037	-11.2682	-14.2115	5.61941	25	52.7337	49.4512	48.8582	3.7037	22.7598	18.7527	22.261
			1.23457	-27.4749	1.13406	14.8205	12.5	-22.1723	-28.6649	-16.3989	1.23457	-2.47402	-3.74856	2.0457
			0.411523	-31.9746	-13.9175	9.65191	6.25	-136.685	-130.48	-140.085	0.411523	15.4444	14.527	18.7768	Mean	SD
		EC50 (µM)	41.9				24.99				33.92				33.445	11.9572

[truncated: 1 more sheets: Supplementary Table 5]
